# Supplementary material for: Causal associations between Helicobacter pylori infection and pregnancy and neonatal outcomes: a two-sample Mendelian randomization study
Source: Front Cell Infect Microbiol. 2024 Mar 14;14:1343499. doi: 10.3389/fcimb.2024.1343499 (PMC10979540; doi:10.3389/fcimb.2024.1343499)
Supplement: Supplementary file 2 [file Table_2.xlsx]

## Sheet: Sheet 1
exposure	chr.exposure	pos.exposure	beta.exposure	se.exposure	pval.exposure	samplesize.exposure	SNP	effect_allele.exposure	other_allele.exposure	eaf.exposure	F	maf.exposure
lgG_Levels	1	32162810	0.315775	0.0672338	2.74183e-06		rs41263973	A	G	0.033534	22.0587	0.033534
lgG_Levels	2	20244954	-0.105911	0.0230674	4.55229e-06		rs2169557	T	C	0.48846	21.0807	0.48846
lgG_Levels	2	175450451	-0.275675	0.0603774	5.13831e-06		rs74884614	C	G	0.036893	20.8471	0.036893
lgG_Levels	3	72371023	-0.104701	0.023586	9.30101e-06		rs9826269	C	A	0.42695	19.7058	0.42695
lgG_Levels	3	176036312	0.313355	0.0705573	9.21361e-06		rs76081981	A	G	0.034779	19.7237	0.034779
lgG_Levels	3	42977561	0.106961	0.0240057	8.6145e-06		rs865842	G	T	0.35812	19.8528	0.35812
lgG_Levels	4	62125618	0.18787	0.0401253	2.94307e-06		rs77516628	T	A	0.088953	21.9219	0.088953
lgG_Levels	4	170153219	-0.229692	0.0481386	1.90042e-06		rs72708546	A	G	0.059115	22.7669	0.059115
lgG_Levels	4	115416421	0.544215	0.119136	5.08604e-06		rs143064259	A	G	0.012118	20.8668	0.012118
lgG_Levels	6	32672903	-0.175163	0.0342852	3.40432e-07		rs35030589	A	G	0.13205	26.1019	0.13205
lgG_Levels	6	166062930	0.405025	0.0865994	3.01655e-06		rs117912702	A	G	0.019949	21.8743	0.019949
lgG_Levels	10	98960148	0.318006	0.0718192	9.79535e-06		rs7912386	C	A	0.028789	19.606	0.028789
lgG_Levels	11	12039174	-0.366604	0.0807128	5.75016e-06		rs75164554	A	G	0.023204	20.6305	0.023204
lgG_Levels	11	86585900	0.212576	0.0440791	1.47479e-06		rs73512476	T	G	0.076735	23.2575	0.076735
lgG_Levels	13	108491592	0.197221	0.0443939	9.15461e-06		rs1509091	T	C	0.083966	19.736	0.083966
lgG_Levels	13	30440740	-0.396711	0.0846646	2.89208e-06		rs17502937	T	G	0.020036	21.9556	0.020036
lgG_Levels	14	34457396	-0.17464	0.038012	4.48818e-06		rs74045808	T	C	0.10756	21.1079	0.10756
lgG_Levels	15	83512621	0.31781	0.0685235	3.64158e-06		rs78825412	A	C	0.032426	21.5108	0.032426
lgG_Levels	15	96674267	-0.128595	0.0265143	1.28591e-06		rs12591869	A	C	0.26981	23.5227	0.26981
lgG_Levels	15	75411120	0.29919	0.0647964	4.01976e-06		rs55871438	C	T	0.039419	21.3203	0.039419
